# Supplementary material for: Recapitulation of Human Embryonic Heartbeat to Promote Differentiation of Hepatic Endoderm to Hepatoblasts
Source: Front Bioeng Biotechnol. 2020 Sep 8;8:568092. doi: 10.3389/fbioe.2020.568092 (PMC7506096; doi:10.3389/fbioe.2020.568092)
Supplement: Supplementary file 2 [file Table_1.xlsx]

## Sheet: Sheet1
Supplemetary Table S1. Sample labels of Tukey-Kramer test for displacement measurements shown in Supplementary Table S2
Pressure & Distance	labels
18 kPa, 6 mm	a
18 kPa, 10.4 mm	b
18 kPa, 14.1 mm	c
18 kPa, 17.8 mm	d
18 kPa, 21.5 mm	e
18 kPa, 25.0 mm	f
18 kPa, 28.3 mm	g
18 kPa, 31.6 mm	h
18 kPa, 34.6 mm	i
18 kPa, 37.4 mm	j
18 kPa, 40.2 mm	k
18 kPa, 42.7 mm	l
18 kPa, 45.0 mm	m
18 kPa, 47.1 mm	n
18 kPa, 48.9 mm	o
32 kPa, 6 mm	p
32 kPa, 10.4 mm	q
32 kPa, 14.1 mm	r
32 kPa, 17.8 mm	s
32 kPa, 21.5 mm	t
32 kPa, 25.0 mm	u
32 kPa, 28.3 mm	v
32 kPa, 31.6 mm	w
32 kPa, 34.6 mm	x
32 kPa, 37.4 mm	y
32 kPa, 40.2 mm	z
32 kPa, 42.7 mm	aa
32 kPa, 45.0 mm	ab
32 kPa, 47.1 mm	ac
32 kPa, 48.9 mm	ad
45 kPa, 6 mm	ae
45 kPa, 10.4 mm	af
45 kPa, 14.1 mm	ag
45 kPa, 17.8 mm	ah
45 kPa, 21.5 mm	ai
45 kPa, 25.0 mm	aj
45 kPa, 28.3 mm	ak
45 kPa, 31.6 mm	al
45 kPa, 34.6 mm	am
45 kPa, 37.4 mm	an
45 kPa, 40.2 mm	ao
45 kPa, 42.7 mm	ap
45 kPa, 45.0 mm	aq
45 kPa, 47.1 mm	ar
45 kPa, 48.9 mm	as
no stimuli	at
Definitive endoderm	au
