# Supplementary material for: Recapitulation of Human Embryonic Heartbeat to Promote Differentiation of Hepatic Endoderm to Hepatoblasts
Source: Front Bioeng Biotechnol. 2020 Sep 8;8:568092. doi: 10.3389/fbioe.2020.568092 (PMC7506096; doi:10.3389/fbioe.2020.568092)
Supplement: Supplementary file 3 [file Table_2.xlsx]

## Sheet: Sheet1
Supplementary Table S2. P-values estimated by Tukey-Kramer test for displacement measurements shown in Figure 2B. (95% family-wise confidence level)
Sample comparison	Difference	Lower	Upper	P-value
aa-a	3.375	-35.4784	42.2284	1
ab-a	-9.75	-48.6034	29.1034	1
ac-a	-5.875	-44.7284	32.9784	1
ad-a	-28.25	-67.1034	10.6034	0.665038
ae-a	182.75	143.897	221.603	0
af-a	199.875	161.022	238.728	0
ag-a	182	143.147	220.853	0
ah-a	161.75	122.897	200.603	0
ai-a	158.875	120.022	197.728	0
aj-a	133.375	94.5216	172.228	0
ak-a	135.375	96.5216	174.228	0
al-a	118.125	79.2716	156.978	0
am-a	109.625	70.7716	148.478	0
an-a	97.75	58.8966	136.603	0
ao-a	85.25	46.3966	124.103	0
ap-a	79.125	40.2716	117.978	0
aq-a	60.125	21.2716	98.9784	2.1e-06
ar-a	72.875	34.0216	111.728	0
as-a	38.75	-0.103373	77.6034	0.051818
b-a	-1.375	-40.2284	37.4784	1
c-a	-4.25	-43.1034	34.6034	1
d-a	-29.5	-68.3534	9.35337	0.557669
e-a	-28.875	-67.7284	9.97837	0.61185
f-a	-58	-96.8534	-19.1466	6.9e-06
g-a	-52.125	-90.9784	-13.2716	0.0001585
h-a	-72	-110.853	-33.1466	0
i-a	-71.25	-110.103	-32.3966	0
j-a	-87.875	-126.728	-49.0216	0
k-a	-93.375	-132.228	-54.5216	0
l-a	-107.75	-146.603	-68.8966	0
m-a	-115.5	-154.353	-76.6466	0
n-a	-117.625	-156.478	-78.7716	0
o-a	-131.375	-170.228	-92.5216	0
p-a	111.375	72.5216	150.228	0
q-a	119	80.1466	157.853	0
r-a	105.125	66.2716	143.978	0
s-a	84.5	45.6466	123.353	0
t-a	82	43.1466	120.853	0
u-a	54.5	15.6466	93.3534	4.64e-05
v-a	58.125	19.2716	96.9784	6.5e-06
w-a	41	2.14663	79.8534	0.0229442
x-a	37.625	-1.22837	76.4784	0.0755741
y-a	25.625	-13.2284	64.4784	0.855173
z-a	15.625	-23.2284	54.4784	0.999985
ab-aa	-13.125	-51.9784	25.7284	1
ac-aa	-9.25	-48.1034	29.6034	1
ad-aa	-31.625	-70.4784	7.22837	0.379536
ae-aa	179.375	140.522	218.228	0
af-aa	196.5	157.647	235.353	0
ag-aa	178.625	139.772	217.478	0
ah-aa	158.375	119.522	197.228	0
ai-aa	155.5	116.647	194.353	0
aj-aa	130	91.1466	168.853	0
ak-aa	132	93.1466	170.853	0
al-aa	114.75	75.8966	153.603	0
am-aa	106.25	67.3966	145.103	0
an-aa	94.375	55.5216	133.228	0
ao-aa	81.875	43.0216	120.728	0
ap-aa	75.75	36.8966	114.603	0
aq-aa	56.75	17.8966	95.6034	1.38e-05
ar-aa	69.5	30.6466	108.353	0
as-aa	35.375	-3.47837	74.2284	0.150461
b-aa	-4.75	-43.6034	34.1034	1
c-aa	-7.625	-46.4784	31.2284	1
d-aa	-32.875	-71.7284	5.97837	0.288275
e-aa	-32.25	-71.1034	6.60337	0.332221
f-aa	-61.375	-100.228	-22.5216	1e-06
g-aa	-55.5	-94.3534	-16.6466	2.72e-05
h-aa	-75.375	-114.228	-36.5216	0
i-aa	-74.625	-113.478	-35.7716	0
j-aa	-91.25	-130.103	-52.3966	0
k-aa	-96.75	-135.603	-57.8966	0
l-aa	-111.125	-149.978	-72.2716	0
m-aa	-118.875	-157.728	-80.0216	0
n-aa	-121	-159.853	-82.1466	0
o-aa	-134.75	-173.603	-95.8966	0
p-aa	108	69.1466	146.853	0
q-aa	115.625	76.7716	154.478	0
r-aa	101.75	62.8966	140.603	0
s-aa	81.125	42.2716	119.978	0
t-aa	78.625	39.7716	117.478	0
u-aa	51.125	12.2716	89.9784	0.0002617
v-aa	54.75	15.8966	93.6034	4.06e-05
w-aa	37.625	-1.22837	76.4784	0.0755741
x-aa	34.25	-4.60337	73.1034	0.204823
y-aa	22.25	-16.6034	61.1034	0.975543
z-aa	12.25	-26.6034	51.1034	1
ac-ab	3.875	-34.9784	42.7284	1
ad-ab	-18.5	-57.3534	20.3534	0.999146
ae-ab	192.5	153.647	231.353	0
af-ab	209.625	170.772	248.478	0
ag-ab	191.75	152.897	230.603	0
ah-ab	171.5	132.647	210.353	0
ai-ab	168.625	129.772	207.478	0
aj-ab	143.125	104.272	181.978	0
ak-ab	145.125	106.272	183.978	0
al-ab	127.875	89.0216	166.728	0
am-ab	119.375	80.5216	158.228	0
an-ab	107.5	68.6466	146.353	0
ao-ab	95	56.1466	133.853	0
ap-ab	88.875	50.0216	127.728	0
aq-ab	69.875	31.0216	108.728	0
ar-ab	82.625	43.7716	121.478	0
as-ab	48.5	9.64663	87.3534	0.0009325
b-ab	8.375	-30.4784	47.2284	1
c-ab	5.5	-33.3534	44.3534	1
d-ab	-19.75	-58.6034	19.1034	0.996806
e-ab	-19.125	-57.9784	19.7284	0.998301
f-ab	-48.25	-87.1034	-9.39663	0.0010485
g-ab	-42.375	-81.2284	-3.52163	0.0134489
h-ab	-62.25	-101.103	-23.3966	6e-07
i-ab	-61.5	-100.353	-22.6466	9e-07
j-ab	-78.125	-116.978	-39.2716	0
k-ab	-83.625	-122.478	-44.7716	0
l-ab	-98	-136.853	-59.1466	0
m-ab	-105.75	-144.603	-66.8966	0
n-ab	-107.875	-146.728	-69.0216	0
o-ab	-121.625	-160.478	-82.7716	0
p-ab	121.125	82.2716	159.978	0
q-ab	128.75	89.8966	167.603	0
r-ab	114.875	76.0216	153.728	0
s-ab	94.25	55.3966	133.103	0
t-ab	91.75	52.8966	130.603	0
u-ab	64.25	25.3966	103.103	2e-07
v-ab	67.875	29.0216	106.728	0
w-ab	50.75	11.8966	89.6034	0.0003152
x-ab	47.375	8.52163	86.2284	0.0015726
y-ab	35.375	-3.47837	74.2284	0.150461
z-ab	25.375	-13.4784	64.2284	0.869146
ad-ac	-22.375	-61.2284	16.4784	0.973409
ae-ac	188.625	149.772	227.478	0
af-ac	205.75	166.897	244.603	0
ag-ac	187.875	149.022	226.728	0
ah-ac	167.625	128.772	206.478	0
ai-ac	164.75	125.897	203.603	0
aj-ac	139.25	100.397	178.103	0
ak-ac	141.25	102.397	180.103	0
al-ac	124	85.1466	162.853	0
am-ac	115.5	76.6466	154.353	0
an-ac	103.625	64.7716	142.478	0
ao-ac	91.125	52.2716	129.978	0
ap-ac	85	46.1466	123.853	0
aq-ac	66	27.1466	104.853	1e-07
ar-ac	78.75	39.8966	117.603	0
as-ac	44.625	5.77163	83.4784	0.0053155
b-ac	4.5	-34.3534	43.3534	1
c-ac	1.625	-37.2284	40.4784	1
d-ac	-23.625	-62.4784	15.2284	0.943402
e-ac	-23	-61.8534	15.8534	0.960504
f-ac	-52.125	-90.9784	-13.2716	0.0001585
g-ac	-46.25	-85.1034	-7.39663	0.0026155
h-ac	-66.125	-104.978	-27.2716	1e-07
i-ac	-65.375	-104.228	-26.5216	1e-07
j-ac	-82	-120.853	-43.1466	0
k-ac	-87.5	-126.353	-48.6466	0
l-ac	-101.875	-140.728	-63.0216	0
m-ac	-109.625	-148.478	-70.7716	0
n-ac	-111.75	-150.603	-72.8966	0
o-ac	-125.5	-164.353	-86.6466	0
p-ac	117.25	78.3966	156.103	0
q-ac	124.875	86.0216	163.728	0
r-ac	111	72.1466	149.853	0
s-ac	90.375	51.5216	129.228	0
t-ac	87.875	49.0216	126.728	0
u-ac	60.375	21.5216	99.2284	1.8e-06
v-ac	64	25.1466	102.853	2e-07
w-ac	46.875	8.02163	85.7284	0.001975
x-ac	43.5	4.64663	82.3534	0.0085238
y-ac	31.5	-7.35337	70.3534	0.389363
z-ac	21.5	-17.3534	60.3534	0.985687
ae-ad	211	172.147	249.853	0
af-ad	228.125	189.272	266.978	0
ag-ad	210.25	171.397	249.103	0
ah-ad	190	151.147	228.853	0
ai-ad	187.125	148.272	225.978	0
aj-ad	161.625	122.772	200.478	0
ak-ad	163.625	124.772	202.478	0
al-ad	146.375	107.522	185.228	0
am-ad	137.875	99.0216	176.728	0
an-ad	126	87.1466	164.853	0
ao-ad	113.5	74.6466	152.353	0
ap-ad	107.375	68.5216	146.228	0
aq-ad	88.375	49.5216	127.228	0
ar-ad	101.125	62.2716	139.978	0
as-ad	67	28.1466	105.853	0
b-ad	26.875	-11.9784	65.7284	0.773411
c-ad	24	-14.8534	62.8534	0.930889
d-ad	-1.25	-40.1034	37.6034	1
e-ad	-0.625	-39.4784	38.2284	1
f-ad	-29.75	-68.6034	9.10337	0.535956
g-ad	-23.875	-62.7284	14.9784	0.935257
h-ad	-43.75	-82.6034	-4.89663	0.0076852
i-ad	-43	-81.8534	-4.14663	0.0104603
j-ad	-59.625	-98.4784	-20.7716	2.8e-06
k-ad	-65.125	-103.978	-26.2716	1e-07
l-ad	-79.5	-118.353	-40.6466	0
m-ad	-87.25	-126.103	-48.3966	0
n-ad	-89.375	-128.228	-50.5216	0
o-ad	-103.125	-141.978	-64.2716	0
p-ad	139.625	100.772	178.478	0
q-ad	147.25	108.397	186.103	0
r-ad	133.375	94.5216	172.228	0
s-ad	112.75	73.8966	151.603	0
t-ad	110.25	71.3966	149.103	0
u-ad	82.75	43.8966	121.603	0
v-ad	86.375	47.5216	125.228	0
w-ad	69.25	30.3966	108.103	0
x-ad	65.875	27.0216	104.728	1e-07
y-ad	53.875	15.0216	92.7284	6.44e-05
z-ad	43.875	5.02163	82.7284	0.0072952
af-ae	17.125	-21.7284	55.9784	0.999849
ag-ae	-0.75	-39.6034	38.1034	1
ah-ae	-21	-59.8534	17.8534	0.99032
ai-ae	-23.875	-62.7284	14.9784	0.935257
aj-ae	-49.375	-88.2284	-10.5216	0.0006153
ak-ae	-47.375	-86.2284	-8.52163	0.0015726
al-ae	-64.625	-103.478	-25.7716	1e-07
am-ae	-73.125	-111.978	-34.2716	0
an-ae	-85	-123.853	-46.1466	0
ao-ae	-97.5	-136.353	-58.6466	0
ap-ae	-103.625	-142.478	-64.7716	0
aq-ae	-122.625	-161.478	-83.7716	0
ar-ae	-109.875	-148.728	-71.0216	0
as-ae	-144	-182.853	-105.147	0
b-ae	-184.125	-222.978	-145.272	0
c-ae	-187	-225.853	-148.147	0
d-ae	-212.25	-251.103	-173.397	0
e-ae	-211.625	-250.478	-172.772	0
f-ae	-240.75	-279.603	-201.897	0
g-ae	-234.875	-273.728	-196.022	0
h-ae	-254.75	-293.603	-215.897	0
i-ae	-254	-292.853	-215.147	0
j-ae	-270.625	-309.478	-231.772	0
k-ae	-276.125	-314.978	-237.272	0
l-ae	-290.5	-329.353	-251.647	0
m-ae	-298.25	-337.103	-259.397	0
n-ae	-300.375	-339.228	-261.522	0
o-ae	-314.125	-352.978	-275.272	0
p-ae	-71.375	-110.228	-32.5216	0
q-ae	-63.75	-102.603	-24.8966	2e-07
r-ae	-77.625	-116.478	-38.7716	0
s-ae	-98.25	-137.103	-59.3966	0
t-ae	-100.75	-139.603	-61.8966	0
u-ae	-128.25	-167.103	-89.3966	0
v-ae	-124.625	-163.478	-85.7716	0
w-ae	-141.75	-180.603	-102.897	0
x-ae	-145.125	-183.978	-106.272	0
y-ae	-157.125	-195.978	-118.272	0
z-ae	-167.125	-205.978	-128.272	0
ag-af	-17.875	-56.7284	20.9784	0.999596
ah-af	-38.125	-76.9784	0.728373	0.0640704
ai-af	-41	-79.8534	-2.14663	0.0229442
aj-af	-66.5	-105.353	-27.6466	0
ak-af	-64.5	-103.353	-25.6466	2e-07
al-af	-81.75	-120.603	-42.8966	0
am-af	-90.25	-129.103	-51.3966	0
an-af	-102.125	-140.978	-63.2716	0
ao-af	-114.625	-153.478	-75.7716	0
ap-af	-120.75	-159.603	-81.8966	0
aq-af	-139.75	-178.603	-100.897	0
ar-af	-127	-165.853	-88.1466	0
as-af	-161.125	-199.978	-122.272	0
b-af	-201.25	-240.103	-162.397	0
c-af	-204.125	-242.978	-165.272	0
d-af	-229.375	-268.228	-190.522	0
e-af	-228.75	-267.603	-189.897	0
f-af	-257.875	-296.728	-219.022	0
g-af	-252	-290.853	-213.147	0
h-af	-271.875	-310.728	-233.022	0
i-af	-271.125	-309.978	-232.272	0
j-af	-287.75	-326.603	-248.897	0
k-af	-293.25	-332.103	-254.397	0
l-af	-307.625	-346.478	-268.772	0
m-af	-315.375	-354.228	-276.522	0
n-af	-317.5	-356.353	-278.647	0
o-af	-331.25	-370.103	-292.397	0
p-af	-88.5	-127.353	-49.6466	0
q-af	-80.875	-119.728	-42.0216	0
r-af	-94.75	-133.603	-55.8966	0
s-af	-115.375	-154.228	-76.5216	0
t-af	-117.875	-156.728	-79.0216	0
u-af	-145.375	-184.228	-106.522	0
v-af	-141.75	-180.603	-102.897	0
w-af	-158.875	-197.728	-120.022	0
x-af	-162.25	-201.103	-123.397	0
y-af	-174.25	-213.103	-135.397	0
z-af	-184.25	-223.103	-145.397	0
ah-ag	-20.25	-59.1034	18.6034	0.994904
ai-ag	-23.125	-61.9784	15.7284	0.957439
aj-ag	-48.625	-87.4784	-9.77163	0.0008791
ak-ag	-46.625	-85.4784	-7.77163	0.002211
al-ag	-63.875	-102.728	-25.0216	2e-07
am-ag	-72.375	-111.228	-33.5216	0
an-ag	-84.25	-123.103	-45.3966	0
ao-ag	-96.75	-135.603	-57.8966	0
ap-ag	-102.875	-141.728	-64.0216	0
aq-ag	-121.875	-160.728	-83.0216	0
ar-ag	-109.125	-147.978	-70.2716	0
as-ag	-143.25	-182.103	-104.397	0
b-ag	-183.375	-222.228	-144.522	0
c-ag	-186.25	-225.103	-147.397	0
d-ag	-211.5	-250.353	-172.647	0
e-ag	-210.875	-249.728	-172.022	0
f-ag	-240	-278.853	-201.147	0
g-ag	-234.125	-272.978	-195.272	0
h-ag	-254	-292.853	-215.147	0
i-ag	-253.25	-292.103	-214.397	0
j-ag	-269.875	-308.728	-231.022	0
k-ag	-275.375	-314.228	-236.522	0
l-ag	-289.75	-328.603	-250.897	0
m-ag	-297.5	-336.353	-258.647	0
n-ag	-299.625	-338.478	-260.772	0
o-ag	-313.375	-352.228	-274.522	0
p-ag	-70.625	-109.478	-31.7716	0
q-ag	-63	-101.853	-24.1466	4e-07
r-ag	-76.875	-115.728	-38.0216	0
s-ag	-97.5	-136.353	-58.6466	0
t-ag	-100	-138.853	-61.1466	0
u-ag	-127.5	-166.353	-88.6466	0
v-ag	-123.875	-162.728	-85.0216	0
w-ag	-141	-179.853	-102.147	0
x-ag	-144.375	-183.228	-105.522	0
y-ag	-156.375	-195.228	-117.522	0
z-ag	-166.375	-205.228	-127.522	0
ai-ah	-2.875	-41.7284	35.9784	1
aj-ah	-28.375	-67.2284	10.4784	0.654531
ak-ah	-26.375	-65.2284	12.4784	0.808377
al-ah	-43.625	-82.4784	-4.77163	0.0080944
am-ah	-52.125	-90.9784	-13.2716	0.0001585
an-ah	-64	-102.853	-25.1466	2e-07
ao-ah	-76.5	-115.353	-37.6466	0
ap-ah	-82.625	-121.478	-43.7716	0
aq-ah	-101.625	-140.478	-62.7716	0
ar-ah	-88.875	-127.728	-50.0216	0
as-ah	-123	-161.853	-84.1466	0
b-ah	-163.125	-201.978	-124.272	0
c-ah	-166	-204.853	-127.147	0
d-ah	-191.25	-230.103	-152.397	0
e-ah	-190.625	-229.478	-151.772	0
f-ah	-219.75	-258.603	-180.897	0
g-ah	-213.875	-252.728	-175.022	0
h-ah	-233.75	-272.603	-194.897	0
i-ah	-233	-271.853	-194.147	0
j-ah	-249.625	-288.478	-210.772	0
k-ah	-255.125	-293.978	-216.272	0
l-ah	-269.5	-308.353	-230.647	0
m-ah	-277.25	-316.103	-238.397	0
n-ah	-279.375	-318.228	-240.522	0
o-ah	-293.125	-331.978	-254.272	0
p-ah	-50.375	-89.2284	-11.5216	0.000379
q-ah	-42.75	-81.6034	-3.89663	0.0115737
r-ah	-56.625	-95.4784	-17.7716	1.48e-05
s-ah	-77.25	-116.103	-38.3966	0
t-ah	-79.75	-118.603	-40.8966	0
u-ah	-107.25	-146.103	-68.3966	0
v-ah	-103.625	-142.478	-64.7716	0
w-ah	-120.75	-159.603	-81.8966	0
x-ah	-124.125	-162.978	-85.2716	0
y-ah	-136.125	-174.978	-97.2716	0
z-ah	-146.125	-184.978	-107.272	0
aj-ai	-25.5	-64.3534	13.3534	0.862264
ak-ai	-23.5	-62.3534	15.3534	0.947187
al-ai	-40.75	-79.6034	-1.89663	0.0252121
am-ai	-49.25	-88.1034	-10.3966	0.0006533
an-ai	-61.125	-99.9784	-22.2716	1.2e-06
ao-ai	-73.625	-112.478	-34.7716	0
ap-ai	-79.75	-118.603	-40.8966	0
aq-ai	-98.75	-137.603	-59.8966	0
ar-ai	-86	-124.853	-47.1466	0
as-ai	-120.125	-158.978	-81.2716	0
b-ai	-160.25	-199.103	-121.397	0
c-ai	-163.125	-201.978	-124.272	0
d-ai	-188.375	-227.228	-149.522	0
e-ai	-187.75	-226.603	-148.897	0
f-ai	-216.875	-255.728	-178.022	0
g-ai	-211	-249.853	-172.147	0
h-ai	-230.875	-269.728	-192.022	0
i-ai	-230.125	-268.978	-191.272	0
j-ai	-246.75	-285.603	-207.897	0
k-ai	-252.25	-291.103	-213.397	0
l-ai	-266.625	-305.478	-227.772	0
m-ai	-274.375	-313.228	-235.522	0
n-ai	-276.5	-315.353	-237.647	0
o-ai	-290.25	-329.103	-251.397	0
p-ai	-47.5	-86.3534	-8.64663	0.0014849
q-ai	-39.875	-78.7284	-1.02163	0.0348135
r-ai	-53.75	-92.6034	-14.8966	6.87e-05
s-ai	-74.375	-113.228	-35.5216	0
t-ai	-76.875	-115.728	-38.0216	0
u-ai	-104.375	-143.228	-65.5216	0
v-ai	-100.75	-139.603	-61.8966	0
w-ai	-117.875	-156.728	-79.0216	0
x-ai	-121.25	-160.103	-82.3966	0
y-ai	-133.25	-172.103	-94.3966	0
z-ai	-143.25	-182.103	-104.397	0
ak-aj	2	-36.8534	40.8534	1
al-aj	-15.25	-54.1034	23.6034	0.999992
am-aj	-23.75	-62.6034	15.1034	0.939426
an-aj	-35.625	-74.4784	3.22837	0.140022
ao-aj	-48.125	-86.9784	-9.27163	0.0011116
ap-aj	-54.25	-93.1034	-15.3966	5.29e-05
aq-aj	-73.25	-112.103	-34.3966	0
ar-aj	-60.5	-99.3534	-21.6466	1.7e-06
as-aj	-94.625	-133.478	-55.7716	0
b-aj	-134.75	-173.603	-95.8966	0
c-aj	-137.625	-176.478	-98.7716	0
d-aj	-162.875	-201.728	-124.022	0
e-aj	-162.25	-201.103	-123.397	0
f-aj	-191.375	-230.228	-152.522	0
g-aj	-185.5	-224.353	-146.647	0
h-aj	-205.375	-244.228	-166.522	0
i-aj	-204.625	-243.478	-165.772	0
j-aj	-221.25	-260.103	-182.397	0
k-aj	-226.75	-265.603	-187.897	0
l-aj	-241.125	-279.978	-202.272	0
m-aj	-248.875	-287.728	-210.022	0
n-aj	-251	-289.853	-212.147	0
o-aj	-264.75	-303.603	-225.897	0
p-aj	-22	-60.8534	16.8534	0.979409
q-aj	-14.375	-53.2284	24.4784	0.999998
r-aj	-28.25	-67.1034	10.6034	0.665038
s-aj	-48.875	-87.7284	-10.0216	0.0007811
t-aj	-51.375	-90.2284	-12.5216	0.0002311
u-aj	-78.875	-117.728	-40.0216	0
v-aj	-75.25	-114.103	-36.3966	0
w-aj	-92.375	-131.228	-53.5216	0
x-aj	-95.75	-134.603	-56.8966	0
y-aj	-107.75	-146.603	-68.8966	0
z-aj	-117.75	-156.603	-78.8966	0
al-ak	-17.25	-56.1034	21.6034	0.999821
am-ak	-25.75	-64.6034	13.1034	0.847874
an-ak	-37.625	-76.4784	1.22837	0.0755741
ao-ak	-50.125	-88.9784	-11.2716	0.0004282
ap-ak	-56.25	-95.1034	-17.3966	1.82e-05
aq-ak	-75.25	-114.103	-36.3966	0
ar-ak	-62.5	-101.353	-23.6466	5e-07
as-ak	-96.625	-135.478	-57.7716	0
b-ak	-136.75	-175.603	-97.8966	0
c-ak	-139.625	-178.478	-100.772	0
d-ak	-164.875	-203.728	-126.022	0
e-ak	-164.25	-203.103	-125.397	0
f-ak	-193.375	-232.228	-154.522	0
g-ak	-187.5	-226.353	-148.647	0
h-ak	-207.375	-246.228	-168.522	0
i-ak	-206.625	-245.478	-167.772	0
j-ak	-223.25	-262.103	-184.397	0
k-ak	-228.75	-267.603	-189.897	0
l-ak	-243.125	-281.978	-204.272	0
m-ak	-250.875	-289.728	-212.022	0
n-ak	-253	-291.853	-214.147	0
o-ak	-266.75	-305.603	-227.897	0
p-ak	-24	-62.8534	14.8534	0.930889
q-ak	-16.375	-55.2284	22.4784	0.999949
r-ak	-30.25	-69.1034	8.60337	0.492818
s-ak	-50.875	-89.7284	-12.0216	0.0002963
t-ak	-53.375	-92.2284	-14.5216	8.35e-05
u-ak	-80.875	-119.728	-42.0216	0
v-ak	-77.25	-116.103	-38.3966	0
w-ak	-94.375	-133.228	-55.5216	0
x-ak	-97.75	-136.603	-58.8966	0
y-ak	-109.75	-148.603	-70.8966	0
z-ak	-119.75	-158.603	-80.8966	0
am-al	-8.5	-47.3534	30.3534	1
an-al	-20.375	-59.2284	18.4784	0.994302
ao-al	-32.875	-71.7284	5.97837	0.288275
ap-al	-39	-77.8534	-0.146627	0.0475162
aq-al	-58	-96.8534	-19.1466	6.9e-06
ar-al	-45.25	-84.1034	-6.39663	0.0040616
as-al	-79.375	-118.228	-40.5216	0
b-al	-119.5	-158.353	-80.6466	0
c-al	-122.375	-161.228	-83.5216	0
d-al	-147.625	-186.478	-108.772	0
e-al	-147	-185.853	-108.147	0
f-al	-176.125	-214.978	-137.272	0
g-al	-170.25	-209.103	-131.397	0
h-al	-190.125	-228.978	-151.272	0
i-al	-189.375	-228.228	-150.522	0
j-al	-206	-244.853	-167.147	0
k-al	-211.5	-250.353	-172.647	0
l-al	-225.875	-264.728	-187.022	0
m-al	-233.625	-272.478	-194.772	0
n-al	-235.75	-274.603	-196.897	0
o-al	-249.5	-288.353	-210.647	0
p-al	-6.75	-45.6034	32.1034	1
q-al	0.875	-37.9784	39.7284	1
r-al	-13	-51.8534	25.8534	1
s-al	-33.625	-72.4784	5.22837	0.240433
t-al	-36.125	-74.9784	2.72837	0.120837
u-al	-63.625	-102.478	-24.7716	3e-07
v-al	-60	-98.8534	-21.1466	2.2e-06
w-al	-77.125	-115.978	-38.2716	0
x-al	-80.5	-119.353	-41.6466	0
y-al	-92.5	-131.353	-53.6466	0
z-al	-102.5	-141.353	-63.6466	0
an-am	-11.875	-50.7284	26.9784	1
ao-am	-24.375	-63.2284	14.4784	0.91657
ap-am	-30.5	-69.3534	8.35337	0.471516
aq-am	-49.5	-88.3534	-10.6466	0.0005794
ar-am	-36.75	-75.6034	2.10337	0.0998589
as-am	-70.875	-109.728	-32.0216	0
b-am	-111	-149.853	-72.1466	0
c-am	-113.875	-152.728	-75.0216	0
d-am	-139.125	-177.978	-100.272	0
e-am	-138.5	-177.353	-99.6466	0
f-am	-167.625	-206.478	-128.772	0
g-am	-161.75	-200.603	-122.897	0
h-am	-181.625	-220.478	-142.772	0
i-am	-180.875	-219.728	-142.022	0
j-am	-197.5	-236.353	-158.647	0
k-am	-203	-241.853	-164.147	0
l-am	-217.375	-256.228	-178.522	0
m-am	-225.125	-263.978	-186.272	0
n-am	-227.25	-266.103	-188.397	0
o-am	-241	-279.853	-202.147	0
p-am	1.75	-37.1034	40.6034	1
q-am	9.375	-29.4784	48.2284	1
r-am	-4.5	-43.3534	34.3534	1
s-am	-25.125	-63.9784	13.7284	0.882276
t-am	-27.625	-66.4784	11.2284	0.716171
u-am	-55.125	-93.9784	-16.2716	3.33e-05
v-am	-51.5	-90.3534	-12.6466	0.0002171
w-am	-68.625	-107.478	-29.7716	0
x-am	-72	-110.853	-33.1466	0
y-am	-84	-122.853	-45.1466	0
z-am	-94	-132.853	-55.1466	0
ao-an	-12.5	-51.3534	26.3534	1
ap-an	-18.625	-57.4784	20.2284	0.999015
aq-an	-37.625	-76.4784	1.22837	0.0755741
ar-an	-24.875	-63.7284	13.9784	0.894556
as-an	-59	-97.8534	-20.1466	4e-06
b-an	-99.125	-137.978	-60.2716	0
c-an	-102	-140.853	-63.1466	0
d-an	-127.25	-166.103	-88.3966	0
e-an	-126.625	-165.478	-87.7716	0
f-an	-155.75	-194.603	-116.897	0
g-an	-149.875	-188.728	-111.022	0
h-an	-169.75	-208.603	-130.897	0
i-an	-169	-207.853	-130.147	0
j-an	-185.625	-224.478	-146.772	0
k-an	-191.125	-229.978	-152.272	0
l-an	-205.5	-244.353	-166.647	0
m-an	-213.25	-252.103	-174.397	0
n-an	-215.375	-254.228	-176.522	0
o-an	-229.125	-267.978	-190.272	0
p-an	13.625	-25.2284	52.4784	1
q-an	21.25	-17.6034	60.1034	0.988188
r-an	7.375	-31.4784	46.2284	1
s-an	-13.25	-52.1034	25.6034	1
t-an	-15.75	-54.6034	23.1034	0.999981
u-an	-43.25	-82.1034	-4.39663	0.0094463
v-an	-39.625	-78.4784	-0.771627	0.0380953
w-an	-56.75	-95.6034	-17.8966	1.38e-05
x-an	-60.125	-98.9784	-21.2716	2.1e-06
y-an	-72.125	-110.978	-33.2716	0
z-an	-82.125	-120.978	-43.2716	0
ap-ao	-6.125	-44.9784	32.7284	1
aq-ao	-25.125	-63.9784	13.7284	0.882276
ar-ao	-12.375	-51.2284	26.4784	1
as-ao	-46.5	-85.3534	-7.64663	0.0023388
b-ao	-86.625	-125.478	-47.7716	0
c-ao	-89.5	-128.353	-50.6466	0
d-ao	-114.75	-153.603	-75.8966	0
e-ao	-114.125	-152.978	-75.2716	0
f-ao	-143.25	-182.103	-104.397	0
g-ao	-137.375	-176.228	-98.5216	0
h-ao	-157.25	-196.103	-118.397	0
i-ao	-156.5	-195.353	-117.647	0
j-ao	-173.125	-211.978	-134.272	0
k-ao	-178.625	-217.478	-139.772	0
l-ao	-193	-231.853	-154.147	0
m-ao	-200.75	-239.603	-161.897	0
n-ao	-202.875	-241.728	-164.022	0
o-ao	-216.625	-255.478	-177.772	0
p-ao	26.125	-12.7284	64.9784	0.824763
q-ao	33.75	-5.10337	72.6034	0.232998
r-ao	19.875	-18.9784	58.7284	0.996399
s-ao	-0.75	-39.6034	38.1034	1
t-ao	-3.25	-42.1034	35.6034	1
u-ao	-30.75	-69.6034	8.10337	0.450468
v-ao	-27.125	-65.9784	11.7284	0.754919
w-ao	-44.25	-83.1034	-5.39663	0.0062326
x-ao	-47.625	-86.4784	-8.77163	0.0014018
y-ao	-59.625	-98.4784	-20.7716	2.8e-06
z-ao	-69.625	-108.478	-30.7716	0
aq-ap	-19	-57.8534	19.8534	0.998513
ar-ap	-6.25	-45.1034	32.6034	1
as-ap	-40.375	-79.2284	-1.52163	0.0289916
b-ap	-80.5	-119.353	-41.6466	0
c-ap	-83.375	-122.228	-44.5216	0
d-ap	-108.625	-147.478	-69.7716	0
e-ap	-108	-146.853	-69.1466	0
f-ap	-137.125	-175.978	-98.2716	0
g-ap	-131.25	-170.103	-92.3966	0
h-ap	-151.125	-189.978	-112.272	0
i-ap	-150.375	-189.228	-111.522	0
j-ap	-167	-205.853	-128.147	0
k-ap	-172.5	-211.353	-133.647	0
l-ap	-186.875	-225.728	-148.022	0
m-ap	-194.625	-233.478	-155.772	0
n-ap	-196.75	-235.603	-157.897	0
o-ap	-210.5	-249.353	-171.647	0
p-ap	32.25	-6.60337	71.1034	0.332221
q-ap	39.875	1.02163	78.7284	0.0348135
r-ap	26	-12.8534	64.8534	0.832666
s-ap	5.375	-33.4784	44.2284	1
t-ap	2.875	-35.9784	41.7284	1
u-ap	-24.625	-63.4784	14.2284	0.905985
v-ap	-21	-59.8534	17.8534	0.99032
w-ap	-38.125	-76.9784	0.728373	0.0640704
x-ap	-41.5	-80.3534	-2.64663	0.0189512
y-ap	-53.5	-92.3534	-14.6466	7.83e-05
z-ap	-63.5	-102.353	-24.6466	3e-07
ar-aq	12.75	-26.1034	51.6034	1
as-aq	-21.375	-60.2284	17.4784	0.986986
b-aq	-61.5	-100.353	-22.6466	9e-07
c-aq	-64.375	-103.228	-25.5216	2e-07
d-aq	-89.625	-128.478	-50.7716	0
e-aq	-89	-127.853	-50.1466	0
f-aq	-118.125	-156.978	-79.2716	0
g-aq	-112.25	-151.103	-73.3966	0
h-aq	-132.125	-170.978	-93.2716	0
i-aq	-131.375	-170.228	-92.5216	0
j-aq	-148	-186.853	-109.147	0
k-aq	-153.5	-192.353	-114.647	0
l-aq	-167.875	-206.728	-129.022	0
m-aq	-175.625	-214.478	-136.772	0
n-aq	-177.75	-216.603	-138.897	0
o-aq	-191.5	-230.353	-152.647	0
p-aq	51.25	12.3966	90.1034	0.000246
q-aq	58.875	20.0216	97.7284	4.2e-06
r-aq	45	6.14663	83.8534	0.0045257
s-aq	24.375	-14.4784	63.2284	0.91657
t-aq	21.875	-16.9784	60.7284	0.981152
u-aq	-5.625	-44.4784	33.2284	1
v-aq	-2	-40.8534	36.8534	1
w-aq	-19.125	-57.9784	19.7284	0.998301
x-aq	-22.5	-61.3534	16.3534	0.971133
y-aq	-34.5	-73.3534	4.35337	0.191672
z-aq	-44.5	-83.3534	-5.64663	0.0056062
as-ar	-34.125	-72.9784	4.72837	0.211633
b-ar	-74.25	-113.103	-35.3966	0
c-ar	-77.125	-115.978	-38.2716	0
d-ar	-102.375	-141.228	-63.5216	0
e-ar	-101.75	-140.603	-62.8966	0
f-ar	-130.875	-169.728	-92.0216	0
g-ar	-125	-163.853	-86.1466	0
h-ar	-144.875	-183.728	-106.022	0
i-ar	-144.125	-182.978	-105.272	0
j-ar	-160.75	-199.603	-121.897	0
k-ar	-166.25	-205.103	-127.397	0
l-ar	-180.625	-219.478	-141.772	0
m-ar	-188.375	-227.228	-149.522	0
n-ar	-190.5	-229.353	-151.647	0
o-ar	-204.25	-243.103	-165.397	0
p-ar	38.5	-0.353373	77.3534	0.0564526
q-ar	46.125	7.27163	84.9784	0.0027652
r-ar	32.25	-6.60337	71.1034	0.332221
s-ar	11.625	-27.2284	50.4784	1
t-ar	9.125	-29.7284	47.9784	1
u-ar	-18.375	-57.2284	20.4784	0.999261
v-ar	-14.75	-53.6034	24.1034	0.999997
w-ar	-31.875	-70.7284	6.97837	0.360233
x-ar	-35.25	-74.1034	3.60337	0.155898
y-ar	-47.25	-86.1034	-8.39663	0.0016652
z-ar	-57.25	-96.1034	-18.3966	1.05e-05
b-as	-40.125	-78.9784	-1.27163	0.0317844
c-as	-43	-81.8534	-4.14663	0.0104603
d-as	-68.25	-107.103	-29.3966	0
e-as	-67.625	-106.478	-28.7716	0
f-as	-96.75	-135.603	-57.8966	0
g-as	-90.875	-129.728	-52.0216	0
h-as	-110.75	-149.603	-71.8966	0
i-as	-110	-148.853	-71.1466	0
j-as	-126.625	-165.478	-87.7716	0
k-as	-132.125	-170.978	-93.2716	0
l-as	-146.5	-185.353	-107.647	0
m-as	-154.25	-193.103	-115.397	0
n-as	-156.375	-195.228	-117.522	0
o-as	-170.125	-208.978	-131.272	0
p-as	72.625	33.7716	111.478	0
q-as	80.25	41.3966	119.103	0
r-as	66.375	27.5216	105.228	0
s-as	45.75	6.89663	84.6034	0.0032641
t-as	43.25	4.39663	82.1034	0.0094463
u-as	15.75	-23.1034	54.6034	0.999981
v-as	19.375	-19.4784	58.2284	0.997799
w-as	2.25	-36.6034	41.1034	1
x-as	-1.125	-39.9784	37.7284	1
y-as	-13.125	-51.9784	25.7284	1
z-as	-23.125	-61.9784	15.7284	0.957439
c-b	-2.875	-41.7284	35.9784	1
d-b	-28.125	-66.9784	10.7284	0.675462
e-b	-27.5	-66.3534	11.3534	0.72606
f-b	-56.625	-95.4784	-17.7716	1.48e-05
g-b	-50.75	-89.6034	-11.8966	0.0003152
h-b	-70.625	-109.478	-31.7716	0
i-b	-69.875	-108.728	-31.0216	0
j-b	-86.5	-125.353	-47.6466	0
k-b	-92	-130.853	-53.1466	0
l-b	-106.375	-145.228	-67.5216	0
m-b	-114.125	-152.978	-75.2716	0
n-b	-116.25	-155.103	-77.3966	0
o-b	-130	-168.853	-91.1466	0
p-b	112.75	73.8966	151.603	0
q-b	120.375	81.5216	159.228	0
r-b	106.5	67.6466	145.353	0
s-b	85.875	47.0216	124.728	0
t-b	83.375	44.5216	122.228	0
u-b	55.875	17.0216	94.7284	2.22e-05
v-b	59.5	20.6466	98.3534	3e-06
w-b	42.375	3.52163	81.2284	0.0134489
x-b	39	0.146627	77.8534	0.0475162
y-b	27	-11.8534	65.8534	0.764244
z-b	17	-21.8534	55.8534	0.999873
d-c	-25.25	-64.1034	13.6034	0.875817
e-c	-24.625	-63.4784	14.2284	0.905985
f-c	-53.75	-92.6034	-14.8966	6.87e-05
g-c	-47.875	-86.7284	-9.02163	0.0012487
h-c	-67.75	-106.603	-28.8966	0
i-c	-67	-105.853	-28.1466	0
j-c	-83.625	-122.478	-44.7716	0
k-c	-89.125	-127.978	-50.2716	0
l-c	-103.5	-142.353	-64.6466	0
m-c	-111.25	-150.103	-72.3966	0
n-c	-113.375	-152.228	-74.5216	0
o-c	-127.125	-165.978	-88.2716	0
p-c	115.625	76.7716	154.478	0
q-c	123.25	84.3966	162.103	0
r-c	109.375	70.5216	148.228	0
s-c	88.75	49.8966	127.603	0
t-c	86.25	47.3966	125.103	0
u-c	58.75	19.8966	97.6034	4.6e-06
v-c	62.375	23.5216	101.228	6e-07
w-c	45.25	6.39663	84.1034	0.0040616
x-c	41.875	3.02163	80.7284	0.0163817
y-c	29.875	-8.97837	68.7284	0.525124
z-c	19.875	-18.9784	58.7284	0.996399
e-d	0.625	-38.2284	39.4784	1
f-d	-28.5	-67.3534	10.3534	0.64395
g-d	-22.625	-61.4784	16.2284	0.96871
h-d	-42.5	-81.3534	-3.64663	0.0127949
i-d	-41.75	-80.6034	-2.89663	0.0172007
j-d	-58.375	-97.2284	-19.5216	5.6e-06
k-d	-63.875	-102.728	-25.0216	2e-07
l-d	-78.25	-117.103	-39.3966	0
m-d	-86	-124.853	-47.1466	0
n-d	-88.125	-126.978	-49.2716	0
o-d	-101.875	-140.728	-63.0216	0
p-d	140.875	102.022	179.728	0
q-d	148.5	109.647	187.353	0
r-d	134.625	95.7716	173.478	0
s-d	114	75.1466	152.853	0
t-d	111.5	72.6466	150.353	0
u-d	84	45.1466	122.853	0
v-d	87.625	48.7716	126.478	0
w-d	70.5	31.6466	109.353	0
x-d	67.125	28.2716	105.978	0
y-d	55.125	16.2716	93.9784	3.33e-05
z-d	45.125	6.27163	83.9784	0.0042877
f-e	-29.125	-67.9784	9.72837	0.590237
g-e	-23.25	-62.1034	15.6034	0.954201
h-e	-43.125	-81.9784	-4.27163	0.0099414
i-e	-42.375	-81.2284	-3.52163	0.0134489
j-e	-59	-97.8534	-20.1466	4e-06
k-e	-64.5	-103.353	-25.6466	2e-07
l-e	-78.875	-117.728	-40.0216	0
m-e	-86.625	-125.478	-47.7716	0
n-e	-88.75	-127.603	-49.8966	0
o-e	-102.5	-141.353	-63.6466	0
p-e	140.25	101.397	179.103	0
q-e	147.875	109.022	186.728	0
r-e	134	95.1466	172.853	0
s-e	113.375	74.5216	152.228	0
t-e	110.875	72.0216	149.728	0
u-e	83.375	44.5216	122.228	0
v-e	87	48.1466	125.853	0
w-e	69.875	31.0216	108.728	0
x-e	66.5	27.6466	105.353	0
y-e	54.5	15.6466	93.3534	4.64e-05
z-e	44.5	5.64663	83.3534	0.0056062
g-f	5.875	-32.9784	44.7284	1
h-f	-14	-52.8534	24.8534	0.999999
i-f	-13.25	-52.1034	25.6034	1
j-f	-29.875	-68.7284	8.97837	0.525124
k-f	-35.375	-74.2284	3.47837	0.150461
l-f	-49.75	-88.6034	-10.8966	0.0005136
m-f	-57.5	-96.3534	-18.6466	9.2e-06
n-f	-59.625	-98.4784	-20.7716	2.8e-06
o-f	-73.375	-112.228	-34.5216	0
p-f	169.375	130.522	208.228	0
q-f	177	138.147	215.853	0
r-f	163.125	124.272	201.978	0
s-f	142.5	103.647	181.353	0
t-f	140	101.147	178.853	0
u-f	112.5	73.6466	151.353	0
v-f	116.125	77.2716	154.978	0
w-f	99	60.1466	137.853	0
x-f	95.625	56.7716	134.478	0
y-f	83.625	44.7716	122.478	0
z-f	73.625	34.7716	112.478	0
h-g	-19.875	-58.7284	18.9784	0.996399
i-g	-19.125	-57.9784	19.7284	0.998301
j-g	-35.75	-74.6034	3.10337	0.135017
k-g	-41.25	-80.1034	-2.39663	0.0208616
l-g	-55.625	-94.4784	-16.7716	2.55e-05
m-g	-63.375	-102.228	-24.5216	3e-07
n-g	-65.5	-104.353	-26.6466	1e-07
o-g	-79.25	-118.103	-40.3966	0
p-g	163.5	124.647	202.353	0
q-g	171.125	132.272	209.978	0
r-g	157.25	118.397	196.103	0
s-g	136.625	97.7716	175.478	0
t-g	134.125	95.2716	172.978	0
u-g	106.625	67.7716	145.478	0
v-g	110.25	71.3966	149.103	0
w-g	93.125	54.2716	131.978	0
x-g	89.75	50.8966	128.603	0
y-g	77.75	38.8966	116.603	0
z-g	67.75	28.8966	106.603	0
i-h	0.75	-38.1034	39.6034	1
j-h	-15.875	-54.7284	22.9784	0.999977
k-h	-21.375	-60.2284	17.4784	0.986986
l-h	-35.75	-74.6034	3.10337	0.135017
m-h	-43.5	-82.3534	-4.64663	0.0085238
n-h	-45.625	-84.4784	-6.77163	0.0034484
o-h	-59.375	-98.2284	-20.5216	3.2e-06
p-h	183.375	144.522	222.228	0
q-h	191	152.147	229.853	0
r-h	177.125	138.272	215.978	0
s-h	156.5	117.647	195.353	0
t-h	154	115.147	192.853	0
u-h	126.5	87.6466	165.353	0
v-h	130.125	91.2716	168.978	0
w-h	113	74.1466	151.853	0
x-h	109.625	70.7716	148.478	0
y-h	97.625	58.7716	136.478	0
z-h	87.625	48.7716	126.478	0
j-i	-16.625	-55.4784	22.2284	0.999926
k-i	-22.125	-60.9784	16.7284	0.977541
l-i	-36.5	-75.3534	2.35337	0.107865
m-i	-44.25	-83.1034	-5.39663	0.0062326
n-i	-46.375	-85.2284	-7.52163	0.0024735
o-i	-60.125	-98.9784	-21.2716	2.1e-06
p-i	182.625	143.772	221.478	0
q-i	190.25	151.397	229.103	0
r-i	176.375	137.522	215.228	0
s-i	155.75	116.897	194.603	0
t-i	153.25	114.397	192.103	0
u-i	125.75	86.8966	164.603	0
v-i	129.375	90.5216	168.228	0
w-i	112.25	73.3966	151.103	0
x-i	108.875	70.0216	147.728	0
y-i	96.875	58.0216	135.728	0
z-i	86.875	48.0216	125.728	0
k-j	-5.5	-44.3534	33.3534	1
l-j	-19.875	-58.7284	18.9784	0.996399
m-j	-27.625	-66.4784	11.2284	0.716171
n-j	-29.75	-68.6034	9.10337	0.535956
o-j	-43.5	-82.3534	-4.64663	0.0085238
p-j	199.25	160.397	238.103	0
q-j	206.875	168.022	245.728	0
r-j	193	154.147	231.853	0
s-j	172.375	133.522	211.228	0
t-j	169.875	131.022	208.728	0
u-j	142.375	103.522	181.228	0
v-j	146	107.147	184.853	0
w-j	128.875	90.0216	167.728	0
x-j	125.5	86.6466	164.353	0
y-j	113.5	74.6466	152.353	0
z-j	103.5	64.6466	142.353	0
l-k	-14.375	-53.2284	24.4784	0.999998
m-k	-22.125	-60.9784	16.7284	0.977541
n-k	-24.25	-63.1034	14.6034	0.921548
o-k	-38	-76.8534	0.853373	0.066797
p-k	204.75	165.897	243.603	0
q-k	212.375	173.522	251.228	0
r-k	198.5	159.647	237.353	0
s-k	177.875	139.022	216.728	0
t-k	175.375	136.522	214.228	0
u-k	147.875	109.022	186.728	0
v-k	151.5	112.647	190.353	0
w-k	134.375	95.5216	173.228	0
x-k	131	92.1466	169.853	0
y-k	119	80.1466	157.853	0
z-k	109	70.1466	147.853	0
m-l	-7.75	-46.6034	31.1034	1
n-l	-9.875	-48.7284	28.9784	1
o-l	-23.625	-62.4784	15.2284	0.943402
p-l	219.125	180.272	257.978	0
q-l	226.75	187.897	265.603	0
r-l	212.875	174.022	251.728	0
s-l	192.25	153.397	231.103	0
t-l	189.75	150.897	228.603	0
u-l	162.25	123.397	201.103	0
v-l	165.875	127.022	204.728	0
w-l	148.75	109.897	187.603	0
x-l	145.375	106.522	184.228	0
y-l	133.375	94.5216	172.228	0
z-l	123.375	84.5216	162.228	0
n-m	-2.125	-40.9784	36.7284	1
o-m	-15.875	-54.7284	22.9784	0.999977
p-m	226.875	188.022	265.728	0
q-m	234.5	195.647	273.353	0
r-m	220.625	181.772	259.478	0
s-m	200	161.147	238.853	0
t-m	197.5	158.647	236.353	0
u-m	170	131.147	208.853	0
v-m	173.625	134.772	212.478	0
w-m	156.5	117.647	195.353	0
x-m	153.125	114.272	191.978	0
y-m	141.125	102.272	179.978	0
z-m	131.125	92.2716	169.978	0
o-n	-13.75	-52.6034	25.1034	1
p-n	229	190.147	267.853	0
q-n	236.625	197.772	275.478	0
r-n	222.75	183.897	261.603	0
s-n	202.125	163.272	240.978	0
t-n	199.625	160.772	238.478	0
u-n	172.125	133.272	210.978	0
v-n	175.75	136.897	214.603	0
w-n	158.625	119.772	197.478	0
x-n	155.25	116.397	194.103	0
y-n	143.25	104.397	182.103	0
z-n	133.25	94.3966	172.103	0
p-o	242.75	203.897	281.603	0
q-o	250.375	211.522	289.228	0
r-o	236.5	197.647	275.353	0
s-o	215.875	177.022	254.728	0
t-o	213.375	174.522	252.228	0
u-o	185.875	147.022	224.728	0
v-o	189.5	150.647	228.353	0
w-o	172.375	133.522	211.228	0
x-o	169	130.147	207.853	0
y-o	157	118.147	195.853	0
z-o	147	108.147	185.853	0
q-p	7.625	-31.2284	46.4784	1
r-p	-6.25	-45.1034	32.6034	1
s-p	-26.875	-65.7284	11.9784	0.773411
t-p	-29.375	-68.2284	9.47837	0.568533
u-p	-56.875	-95.7284	-18.0216	1.29e-05
v-p	-53.25	-92.1034	-14.3966	8.91e-05
w-p	-70.375	-109.228	-31.5216	0
x-p	-73.75	-112.603	-34.8966	0
y-p	-85.75	-124.603	-46.8966	0
z-p	-95.75	-134.603	-56.8966	0
r-q	-13.875	-52.7284	24.9784	0.999999
s-q	-34.5	-73.3534	4.35337	0.191672
t-q	-37	-75.8534	1.85337	0.0923435
u-q	-64.5	-103.353	-25.6466	2e-07
v-q	-60.875	-99.7284	-22.0216	1.4e-06
w-q	-78	-116.853	-39.1466	0
x-q	-81.375	-120.228	-42.5216	0
y-q	-93.375	-132.228	-54.5216	0
z-q	-103.375	-142.228	-64.5216	0
s-r	-20.625	-59.4784	18.2284	0.992917
t-r	-23.125	-61.9784	15.7284	0.957439
u-r	-50.625	-89.4784	-11.7716	0.0003352
v-r	-47	-85.8534	-8.14663	0.0018661
w-r	-64.125	-102.978	-25.2716	2e-07
x-r	-67.5	-106.353	-28.6466	0
y-r	-79.5	-118.353	-40.6466	0
z-r	-89.5	-128.353	-50.6466	0
t-s	-2.5	-41.3534	36.3534	1
u-s	-30	-68.8534	8.85337	0.514318
v-s	-26.375	-65.2284	12.4784	0.808377
w-s	-43.5	-82.3534	-4.64663	0.0085238
x-s	-46.875	-85.7284	-8.02163	0.001975
y-s	-58.875	-97.7284	-20.0216	4.2e-06
z-s	-68.875	-107.728	-30.0216	0
u-t	-27.5	-66.3534	11.3534	0.72606
v-t	-23.875	-62.7284	14.9784	0.935257
w-t	-41	-79.8534	-2.14663	0.0229442
x-t	-44.375	-83.2284	-5.52163	0.0059117
y-t	-56.375	-95.2284	-17.5216	1.7e-05
z-t	-66.375	-105.228	-27.5216	0
v-u	3.625	-35.2284	42.4784	1
w-u	-13.5	-52.3534	25.3534	1
x-u	-16.875	-55.7284	21.9784	0.999894
y-u	-28.875	-67.7284	9.97837	0.61185
z-u	-38.875	-77.7284	-0.0216272	0.0496267
w-v	-17.125	-55.9784	21.7284	0.999849
x-v	-20.5	-59.3534	18.3534	0.993641
y-v	-32.5	-71.3534	6.35337	0.314217
z-v	-42.5	-81.3534	-3.64663	0.0127949
x-w	-3.375	-42.2284	35.4784	1
y-w	-15.375	-54.2284	23.4784	0.99999
z-w	-25.375	-64.2284	13.4784	0.869146
y-x	-12	-50.8534	26.8534	1
z-x	-22	-60.8534	16.8534	0.979409
z-y	-10	-48.8534	28.8534	1
